# Supplementary material for: Diagnostic clues of IOP pulsation on applanation tonometry in carotid-cavernous fistula patients
Source: BMC Ophthalmol. 2022 Jan 24;22:37. doi: 10.1186/s12886-022-02254-9 (PMC8785477; doi:10.1186/s12886-022-02254-9)
Supplement: Supplementary file 2 — Additional file 2: Video 2. IOP pulsation in Goldmann applanation tonometry in case 2 patient. (A, B) There are signs of IOP pulsation in both eyes. [file 12886_2022_2254_MOESM2_ESM.zip]

Archive with 2 entries (2 files):
- video 2aR1.mp4
- video 2bR1.mp4
