# Supplementary material for: Diagnostic clues of IOP pulsation on applanation tonometry in carotid-cavernous fistula patients
Source: BMC Ophthalmol. 2022 Jan 24;22:37. doi: 10.1186/s12886-022-02254-9 (PMC8785477; doi:10.1186/s12886-022-02254-9)
Supplement: Supplementary file 3 — Additional file 3: Video 3. IOP pulsation in Goldmann applanation tonometry in case 3 patient. (A, B) Fluorescein semi-circles in the prism head are seen to meet and form a stable horizontal ‘S’ shape. There are no IOP pulsation signs in both eyes [file 12886_2022_2254_MOESM3_ESM.zip]

Archive with 2 entries (2 files):
- video 3aR1.mp4
- video 3bR1.mp4
